# Supplementary material for: Proteasome alteration between epithelial and hematopoietic cells facilitates positive selection of CD8 T cells
Source: Nat Commun. 2026 Apr 27;17:5780. doi: 10.1038/s41467-026-72411-x (PMC13324746; doi:10.1038/s41467-026-72411-x)
Supplement: Supplementary file 4 — Source Data [file 41467_2026_72411_MOESM4_ESM.xlsx]

## Sheet: Fig.1
Fig1b.	Psmb11
	cTECs					mTECs					DCs					B cells
	WT	β5i-KO	β5t-KO	BIT		WT	β5i-KO	β5t-KO	BIT		WT	β5i-KO	β5t-KO	BIT		WT	β5i-KO	β5t-KO	BIT
	1	0.781253	0.200043	2.39191		0.033861	0.106422	0.03249	0.962086		0.002119	0.010572	0.00099	1.14732		0.017341	0.034058	0.091187	1.14285
	1	1.41165	0.014155	1.16229		0.386605	0.640555	0.002298	1.03791		0.003788	0.013953	0.00137	0.938674		0.009032	0.017829	0.118668	1.11685
	1.05042	1.77973	0.000319	1.19925		0.396367	0.617688	0.000181	0.61605		0.003658	0.00513	0.001326	0.914008		0.015298	0.016454	0.171518	0.740299
	0.949583		0.010228	0.485135		0.260473		0.000187	1.26365
				0.314188					1.1203
				0.240461					1.1736
									0.826396
Fig1b.	Psmb8
	cTECs					mTECs					DCs					B cells
	WT	β5i-KO	β5t-KO	BIT		WT	β5i-KO	β5t-KO	BIT		WT	β5i-KO	β5t-KO	BIT		WT	β5i-KO	β5t-KO	BIT
	1	0.002062	9.0539	0.002062		1	1.92258e-05	0.469112	0.001679		0.982631	0.018111	0.96903	0.003525		1.07273	0.002062	0.757029	0.012704
	1	0.021175	2.7392	0.021175		1	1e-05	0.881115	0.002768		1.08756	0.005779	1.0042	0.002401		1.0635	0.00131	0.693943	0.000884
	0.909171	0.002171	2.3168	0.007976		1.07069	0.000176381	1.60236	0.000159		0.92981	0.012081	1.17558	0.016243		0.863772	0.002797	0.534054	0.006871
	1.09083	0.0274		0.00796		0.929311	0.000342129	1.82119	0.000444		1.07655	0.000459	1.76175	0.01394		0.953166	0.000661	1.29188	0.003004
		0.007976							0.011631		0.89714	0.000538	1.60871			0.867006	0.00051	1.27542	0.003355
		0.00796							0.007136		1.02631	0.000623	1.48822			1.17983	0.00043	1.18877	0.007438
									0.006998		1.00985	0.000662	1.08548			1.26124	0.000253	1.11926	0.004877
											0.97999	0.000308	1.01812			0.98172	0.000119	0.787738	0.007354
																0.757038	0.000641	0.572952	0.005781
Fig1c.	cTECs					mTECs					DCs					B cells
	WT	β5i-KO	β5t-KO	BIT		WT	β5i-KO	β5t-KO	BIT		WT	β5i-KO	β5t-KO	BIT		WT	β5i-KO	β5t-KO	BIT
	0.963035	1.07393	0.056965	0.782101		0.179767	0.257393	0.15642	0.601167		0.087549	0.087549	0.088132	0.227626		0.085798	0.064786	0.061868	0.173346
	0.939689	0.63035	0.043074	0.688716		0.208366	0.262062	0.151751	0.212451		0.081712	0.075875	0.070039	0.184436		0.067704	0.079961	0.093969	0.164591
	1.09728	1.1323	0.04465	0.496109		0.073541	0.072374	0.066537	0.200778		0.081128	0.070039	0.081712	0.192023		0.079961	0.072374	0.088132	0.158171
						0.082879	0.086965	0.058366			0.072374	0.081712	0.075875	0.151167		0.077043	0.071206	0.072374	0.129572
											0.068288			0.121401		0.079961			0.11965
														0.124319					0.122568
														0.102724					0.10856
Fig1d.	Western blotting
		Thymus				Spleen
											from left
											lane1	WT
											lane2	β5t-KO
											lane3	β5i-KO
											lane4	BIT#1
											lane5	BIT#2
Fig1e.	β5t										β5i
	Thymus					Spleen					Thymus					Spleen
	WT	β5i-KO	β5t-KO	BIT		WT	β5i-KO	β5t-KO	BIT		WT	β5i-KO	β5t-KO	BIT		WT	β5i-KO	β5t-KO	BIT
	0.578704	1	0.051944	1.19605		0.107149	0.072674	0.091139	1		0.906714	0.119135	1	0.071836		0.905586	0.123615	1	0.115077
	0.496658	1.1463	0.012779	1		0.022636	0.115005	0.037726	0.9		0.76217	0.105234	1	0.085004		1	0.085471	0.811301	0.265127
	0.210016	0.581079	0.015464	1		0.167308	0.278241	0.19511	1		1	0.102538	1.09786	0.019643		0.865496	0.131013	1	0.220204
	0.73			1
	0.6			1

## Sheet: Fig.2
Fig2b.
	TCRβlowCD4+CD8+					TCRβhighCD4+CD8-					TCRβhighCD4-CD8+
	WT	β5i-KO	β5t-KO	BIT		WT	β5i-KO	β5t-KO	BIT		WT	β5i-KO	β5t-KO	BIT
	5.37645e+07	9.481e+07	6.65277e+07	1.31279e+08		3698013	7442230	6545881	8678817		941424	1649983	296123	1280966
	5.73138e+07	6.50051e+07	119365980	5.73636e+07		5392301	5492305	7606646	3911140		1454104	1413028	198917	612322
	7.84225e+07	23676648	136150372	9.02124e+07		6389303	2415437	12198788	4089872		1689479	638522	387573	847761
	1.09913e+08	4.70194e+07	6.07167e+07	1.2209e+08		6909748	5692913	10903882	6653619		1747880	1317503	433218	1144910
	1.29223e+08	6.36636e+07	117685549	1.31565e+08		5543657	3097432	9694825	7477550		1567816	1018711	389150	1648677
	8.15594e+07	1.20622e+08	1.23121e+08	5.80417e+07		5257608	11354837	11083599	3204740		1778890	2441541	475582	448930
	5.50553e+07	5.08218e+07	140000000	4.51354e+07		2193942	5535712	11400000	5564919		676928	1896732	450000	1176012
	5.29793e+07	9.05182e+07	91100000	4.92472e+07		5553186	7599245	5680000	4263312		1605346	2057386	202000	824566
	6.73391e+07	4.37311e+07	46400000	8.23064e+07		6224518	4135255	2930000	6245961		1956002	1176082	91600	1121308
	9.01086e+07	9.28719e+07	93900000	4.4008e+07		8685331	6.68469e+06	7940000	2648012		2291391	2.0263e+06	297000	434748
	1.25292e+08	5.35568e+07	6.96435e+07	95800000		8319929	3.25811e+06	3.71129e+06	6620000		2022673	967913	523648	1340000
	1.24452e+08		9.55758e+07	128000000		9937785		7.18939e+06	10600000		2631552		254949	1670000
	7.56611e+07		107806223	65400000		6435090		6.35514e+06	4030000		1829480		197178	582000
	84400000		125892504	120000000		8100000		6.37513e+06	7530000		2310000		195760	1110000
	108000000		9.95707e+07	65800000		7370000		5.97086e+06	4110000		2370000		190241	626000
	28400000		107727387	4.21565e+07		1960000		5.68929e+06	2514504		500000		188279	388192
	101000000		5.2221e+07	7.63692e+07		7510000		2.73632e+06	6880609		1940000		114264	1352258
	93700000		3.63143e+07	3.71582e+07		7470000		1.9861e+06	3200636		1750000		80239.3	436450
	7.59147e+07			63900000		4589643			5320000		1197610			1010000
	9.80772e+07			54600000		6784421			3080000		1793334			275000
	4.78378e+07			33800000		2734564			1840000		599989			231000
	56200000			48500000		3470000			3360000		992000			481000
	52600000			82200000		4500000			5930000		1340000			1070000
	58900000			3.4907e+07		3580000			1.77848e+06		828000			247820
	41200000			4.34022e+07		2550000			2.24356e+06		639000			338771
	49000000			7.52485e+07		2920000			4.81953e+06		536000			870819
	103000000			8.17665e+07		6820000			4.8901e+06		1620000			636256
	5.75497e+07			8.54568e+07		2.12227e+06			7.76176e+06		386157			1.64952e+06
	11378689			9.04136e+07		1.30976e+06			5.35318e+06		515849			869704
	130689213			36900000		5.22139e+06			3800000		583614			408000
	7.92094e+07			18800000		4.66549e+06			2470000		1.2286e+06			229000
	9.03656e+07			109000000		6.38888e+06			6010000		1.7736e+06			992000
	3.74579e+07			108000000		3.2454e+06			3790000		741001			707000
	32000000			134000000		3090000			4780000		474000			744000
	13800000			86900000		1900000			4390000		296000			607000
	40900000			4.24066e+07		3090000			2.82914e+06		840000			420330
	47000000			38900000		2840000			2590000		703000			385000
	62700000			6.90681e+07		4270000			4.05531e+06		1050000			623894
	6.0413e+07			48500000		3.47868e+06			2890000		925943			418000
	97700000			59100000		6260000			3520000		1460000			621000
	5.58264e+07			9.86563e+07		4.81961e+06			6.71652e+06		1.14376e+06			1.21676e+06
	54000000			6.11883e+07		3910000			2.58741e+06		856000			474754
	60979018			1.17185e+08		4.0937e+06			9.13719e+06		1.09165e+06			1.46464e+06
	67600000			7.96938e+07		3440000			5.03479e+06		710000			822156
	81200000			7.38976e+07		6020000			5.00319e+06		1260000			788425
	8.7583e+07			8.08947e+07		7.33984e+06			4.97973e+06		2.1346e+06			813450
	3.75906e+07					1.54165e+06					350601
	8.87334e+07					7.17226e+06					1.81025e+06
	7.3654e+07					4.56787e+06					1.08367e+06
	9.64301e+07					4.80378e+06					1.23793e+06
	4.19857e+07					2.42716e+06					449878
Fig2d.
	TCRβhighCD4+CD8-					TCRβhighCD4-CD8+
	WT	β5i-KO	β5t-KO	BIT		WT	β5i-KO	β5t-KO	BIT
	13469783	15016361	8325530	19690893		7775241	10105675	993946	7465074
	15149805	16694352	6860672	7039664		8370991	11744623	724752	1788000
	6797542	6301297	9235883	6764114		4335347	2985337	935293	1724714
	5481743	6649306	7266149	14992650		3725645	3123159	706798	6036285
	16404829	3398897	6257267	6464471		9301431	1407827	666723	2377316
	7330753	6888815		7029124		4815547	3717067		2391855
	5846715	9735116		9816009		3321779	5046684		3142728
	4118675			7620111		2855322			1954898
	12143052			6.5546e+06		7111510			2.37241e+06
	17806313					11580329
	8383729					4865311

## Sheet: Fig.3
Fig3b.
	TCRβlowCD4+CD8+					TCRβhighCD4+CD8-					TCRβhighCD4-CD8+
	WT	β5i-KO	β5t-KO	BIT		WT	β5i-KO	β5t-KO	BIT		WT	β5i-KO	β5t-KO	BIT
	87.0675	89.2125	82.705	88.494		6.8159	6.04068	9.3	6.783		1.498	0.94572	2.49	0.675393
	87.3438	86.2164	85.3125	87.8619		6.7204	8.5089	7.675	7.176		1.4734	1.2656	2.0625	0.73905
	88.4782	89.531	86.7394	88.1178		5.80726	5.49988	6.2472	6.76914		1.26848	0.78898	1.9608	0.6958
	87.4962		85.1508	90.0848		6.5836		7.9992	5.6429		1.635		2.2836	0.609124
	86.597		86.2078	89.1268		7.194		7.182	6.21499		1.958		1.9722	0.707281
	84.5741		84.9813	90.0848		8.8752		7.8843	5.92118		2.1156		2.214	0.509407
	85.9503		86.0472	89.91		7.5371		7.2016	5.70016		2.0453		1.9936	0.521888
Fig2d.
	TCRβhighCD4+CD8-					TCRβhighCD4-CD8+
	WT	β5i-KO	β5t-KO	BIT		WT	β5i-KO	β5t-KO	BIT
	9.1379	10.075	14.586	14.2064		3.6716	1.8	5.9072	1.989
	10.1088	9.8154	15.5112	16.0716		4.6644	2.5403	6.0382	2.3368
	13.9302	12.4956	16.5094	16.7736		6.3687	2.5584	6.507	2.4832
	16.5312		9.5121	12.9456		7.686		5.0034	1.6731
	8.9175		9.1451	9.9084		2.8905		3.2982	1.2753
	14.111		20.2252	16.224		5.9328		6.744	2.9736
	16.6808		17.1538	16.5984		5.8696		7.5335	2.3482

## Sheet: Fig.4
Fig4a.
	TCRβlowCD4+CD8+					TCRβhighCD4+CD8-					TCRβhighCD4-CD8+
	WT+WT>WT	WT+WT>WT	BIT+WT>WT	BIT+WT>WT		WT+WT>WT	WT+WT>WT	BIT+WT>WT	BIT+WT>WT		WT+WT>WT	WT+WT>WT	BIT+WT>WT	BIT+WT>WT
	86.3041	87.7933	84.732	85.0048		4.41084	4.02948	5.20332	5.52807		0.9558	0.92414	0.702684	0.72417
	84.0853	87.702	86.49	88.1712		5.35748	4.04745	4.524	4.27392		0.92248	0.669	0.551232	0.422304
	85.84	89.586	82.2613	88.3591		4.42816	4.20542	6.2125	3.87985		0.89012	0.62905	0.948276	0.502285
	82.6795	82.4208	86.0165	87.4912		5.8644	6.2208	5.11629	4.55004		1.2312	1.296	0.58276	0.602076
	85.5096	89.5752	86.1198	84.8323		4.98317	3.3984	5.2875	5.69454		1.2754	0.63488	0.798624	0.92248
	86.5864	86.1406	88.4106	89.975		4.607	4.70108	4.29925	3.64735		0.9945	1.04656	0.551725	0.381286
	80.1826	91.865	83.7737	84.946		7.2924	4.79744	6.29104	5.72108		1.5104	1.44938	0.789257	0.98388
	83.4643	87.72	92.5952	92.4029		6.04716	3.996	2.7002	2.37615		1.56492	1.0656	0.31234	0.5022
	86.5076	86.7989	82.2326	87.2275		4.3309	4.63268	6.531	4.87838		0.966	1.17351	0.9282	0.79924
	86.8728	89.0967	88.8029	87.0017		4.72464	4.05028	4.16208	4.12191		1.01904	0.87936	0.623645	0.90243
	86.1864	85.9963	89.1111	88.8849		4.76352	4.88724	4.10205	3.98582		0.98413	1.18428	0.501225	0.62317
	84.9758	88.3147	88.1878	90.594		5.16672	3.892	4.24338	3.3005		1.28271	1.0286	0.59235	0.4876
Fig4b.
	TCRβlowCD4+CD8+					TCRβhighCD4+CD8-					TCRβhighCD4-CD8+
	WT+WT>WT	WT+BIT>WT	WT+BIT-TCRαKO>WT	WT+BIT-Rag1 KO>WT		WT+WT>WT	WT+BIT>WT	WT+BIT-TCRαKO>WT	WT+BIT-Rag1 KO>WT		WT+WT>WT	WT+BIT>WT	WT+BIT-TCRαKO>WT	WT+BIT-Rag1 KO>WT
	86.1406	84.946	83.9429	87.5028		2.79744	5.72108	6.1789	4.68583		1.0656	0.98388	0.95642	0.677515
	91.865	92.4029	87.0645	87.5348		3.996	2.37615	4.52599	4.464		1.0656	0.5022	0.91922	0.86304
	87.72	87.2275	89.4195	85.0277		4.63268	4.87838	4.05328	5.67457		1.17351	0.79924	0.65296	1.06887
	86.7989	87.0017	84.5026	86.3055		3.05028	4.12191	5.23224	4.38274		0.87936	0.90243	1.09512	1.0056
	89.0967	88.8849	91.258	90.5688		4.88724	3.98582	3.234	3.30049		1.18428	0.62317	0.45178	0.58406
	85.9963	90.594	88.3097	86.9433		3.892	3.3005	4.3095	4.70764		1.0286	0.4876	0.70941	0.79679
Fig4c.
	TCRβlowCD4+CD8+					TCRβhighCD4+CD8-					TCRβhighCD4-CD8+
	WT+WT>WT	WT+BIT>WT	WT+β2m KO>WT	WT+BIT-β2m KO>WT		WT+WT>WT	WT+BIT>WT	WT+β2m KO>WT	WT+BIT-β2m KO>WT		WT+WT>WT	WT+BIT>WT	WT+β2m KO>WT	WT+BIT-β2m KO>WT
	77.7924	84.2173	86.2484	84.0522		6.5962	5.24251	3.94289	4.94208		1.6048	0.457588	0.695888	1.02336
	86.2298	84.1439	81.5409	84.2357		4.2126	5.6236	5.432	4.63608		0.511938	0.572284	1.3192	0.66582
	84.0339	83.2839	83.8507	76.2129		5.04798	5.5936	4.86411	7.1882		0.802179	0.482448	1.0116	1.9939
	81.7759	90.269	87.2917	81		5.90469	2.72454	3.79746	5.79		1.12926	0.201596	0.471726	1.69
	75.3424	84.1439	72.5904	76.9129		7.5636	7.183	8.5692	7.3185		2.2176	1.0373	2.4568	1.9803
	74.4769	83.2839	77.44	77.0884		7.9597	6.4872	5.628	7.3078		1.6029	1.113	1.872	1.647
	78.3225	90.269	76.5625			6.647	6.886	7.45			1.656	1.177	1.7875
	74.4769		79.0321			6.6719		6.6711			1.6851		1.443

## Sheet: Fig.5
Fig5b.
	TCRβlowCD4+CD8+CD69-CCR7-			TCRβhighCD4+CD8-CD69+CCR7-			TCRβhighCD4-CD8+CD69+CCR7+			TCRβhighCD4-CD8+CD69-CCR7+
	WT	BIT		WT	BIT		WT	BIT		WT	BIT
	82.1674	82.2913		2.02095	0.747264		1.04977	0.27337		0.381733	0.111444
	80.2888	78.0334		1.0501	0.304746		0.88022	0.293612		0.280424	0.127985
	80.5683	83.3004		0.850136	0.805939		0.635044	0.24552		0.211681	0.109296
	81.7025	83.2499		2.28123	1.41046		0.624285	0.390905		0.140857	0.368316
	80.6804	78.6702		2.10674	0.931216		1.07072	0.315068		0.366617	0.224381
	81.3426	73.9321		2.16154	0.878556		0.746544	0.201501		0.150293	0.155739
	80.9213	73.0073		2.01522	0.882859		0.802424	0.205202		0.14041	0.200393
	81.7782	68.7448		2.04557	0.973786		1.0222	0.584401		0.18032	0.372743
	71.713	69.0026		1.13403	0.903273		0.762059	0.206313		0.157871	0.126192
	80.9179	68.7632		1.11455	0.854893		1.10943	0.164438		0.13785	0.101565
	80.7083			0.897756			0.965164			0.723653
	82.4312			1.03382			0.704761			0.719344
	81.8998			1.09443			0.634465			0.531428
	76.5506			1.04269			1.75351			0.533484

## Sheet: Fig.6 
Fig6a.										Fig6b.
	TCRβlowCD4+CD8+			TCRβhighCD4+CD8-			TCRβhighCD4-CD8+				TCRβlowCD4+CD8+			TCRβhighCD4+CD8-			TCRβhighCD4-CD8+
	WT	BIT		WT	BIT		WT	BIT			WT	BIT		WT	BIT		WT	BIT
	0.15	0.24		0.053	0.051		0.19	0.19			64200	123000		1170	1660		1060	1210
	0.2	0.25		0.048	0.086		0.11	0.16			95600	186000		1040	2980		597	936
	0.02	0.019		0.017	0.012		0.058	0.21			16900	15500		1400	1250		1390	2860
	0.024	0.014		0.019	0.017		0.079	0.08			18100	9050		1050	892		792	489
	0.024	0.015		0.023	0.011		0.048	0.14			17300	8130		1250	711		767	1260
	0.24	0.19		0.1	0.12		0.057	0.079			234000	204000		10300	11800		1540	1150
	0.19	0.3		0.091	0.12		0.066	0.077			141000	174000		6620	7830		1270	701
	0.21	0.23		0.1	0.087		0.091	0.093			155000	157000		7230	5280		1780	724
	0.31	0.26		0.14	0.1		0.075	0.08			193000	176000		8680	6130		1250	571
	0.23	0.32		0.12	0.095		0.092	0.09			189000	173000		10300	5630		1930	750
Fig6c.										Fig6d.
	TCRβlowCD4+CD8+			TCRβhighCD4+CD8-			TCRβhighCD4-CD8+				TCRβlowCD4+CD8+			TCRβhighCD4+CD8-			TCRβhighCD4-CD8+
	WT	BIT		WT	BIT		WT	BIT			WT	BIT		WT	BIT		WT	BIT
	0.46	0.4		0.15	0.27		0.14	0.28			167000	91900		13200	10100		2060	1070
	0.27	0.31		0.04	0.089		0.1	0.22			301000	199000		5210	9100		1210	1600
	0.51	0.49		0.19	0.27		0.064	0.19			198000	81000		1080	1360		414	644
	0.25	0.34		0.15	0.24		0.042	0.26			187000	181000		6080	5070		502	463
	0.42	0.38		0.22	0.39		0.12	0.23			191000	157000		5900	5350		330	943
	0.45	0.29		0.29	0.39		0.12	0.068			135000	261000		4550	11100		493	1010
	0.44	0.32		0.33	0.25		0.19	0.091			134000	171000		4620	6140		176	342
	0.31	0.25		0.27	0.16		0.078	0.084			176000	140000		7710	4430		1040	243
	0.99	0.61		0.4	0.34		0.25	0.27			129000	120000		6930	4330		496	407
	0.54	0.58		0.37	0.076		0.21	0.27			511000	906000		12200	18600		2430	1470
	0.48	0.57		0.23	0.31		0.41	0.5			317000	776000		7490	4250		1270	1530
	0.44	0.52		0.28	0.29		0.23	0.15			201000	268000		5870	8150		996	1010
	0.41	0.51		0.22	0.23		0.34	0.17			184000	268000		5280	7370		1360	935
	0.45	0.49		0.35	0.043		0.52	0.068			197000	210000		8740	698		1470	127
Fig6e.										Fig6f.
	TCRβlowCD4+CD8+			TCRβhighCD4+CD8-			TCRβhighCD4-CD8+				TCRβlowCD4+CD8+			TCRβhighCD4+CD8-			TCRβhighCD4-CD8+
	WT	BIT		WT	BIT		WT	BIT			WT	BIT		WT	BIT		WT	BIT
	0.747364	0.848043		1.64499	1.31888		5.1771	3.81952			-2.61032e+07	-1.4677e+06		226686	4.42142e+06		2.40791e+06	5.20914e+06
	0.847288	0.813611		1.21918	1.33726		3.99936	4.58036			3.29203e+07	-3.1605e+06		4.45008e+06	2.45246e+06		5.2339e+06	3.99926e+06
	0.777909	0.782157		1.39919	1.99595		4.83289	2.09268			-1.95434e+06	-6.06516e+06		1.82084e+06	6.4274e+06		3.36574e+06	2.27408e+06
	0.809122	0.731778		1.63674	2.06245		4.35443	7.48784			-2.76e+07	-1.00749e+07		3.26134e+06	3.07538e+06		5.2929e+06	3.59415e+06
	0.859837	0.706867		1.21217	2.28746		4.21998	9.69462			5.01934e+07	-3.75046e+07		5.43579e+06	3.0401e+06		6.33155e+06	4.60439e+06
	0.78983	0.755891		1.62126	1.57		4.74752	5.29577			-4.17169e+07	-1.69549e+07		1.94366e+06	3.48812e+06		4.17175e+06	5.52139e+06
	0.758493	0.785988		2.13387	1.46481		5.78854	5.98286			-6.9253e+07	-1.29799e+07		922025	447559		1.42762e+06	1.59546e+06
	0.45908	0.26973	0.50847	0.24975	0.42	0.45402	0.4378	0.30597	0.95712	0.53946
	0.3972	0.30721	0.498	0.34	0.38	0.28739	0.32307	0.25454	0.61442	0.58233

## Sheet: Fig.7
Fig7a.												Fig7b.
	Thymus												Spleen
	TCRβlowCD4+CD8+			TCRβlowCD4+CD8+			TCRβhighCD4+CD8-						TCRβhighCD4+CD8-
	WT+WT>WT	WT+BIT>WT		WT+WT>β5t-KO	WT+BIT>β5t-KO		WT+WT>WT	WT+BIT>WT	WT+WT>β5t-KO	WT+BIT>β5t-KO			WT+WT>WT	WT+BIT>WT	WT+WT>β5t-KO	WT+BIT>β5t-KO
	87.7933	77.9534		80.812	91.2924		0.92414	0.702684	0.333764	0.06405			1.4885	1.53605	1.1084	0.555291
	87.702	80.4357		85.3775	90.535		0.669	0.551232	0.192955	0.08413			3.3354	1.6905	0.61686	1.01269
	89.586	75.1046		90.06	88.172		0.62905	0.948276	0.140864	0.112158			2.847	2.8014	0.51296	0.7676
	82.4208	80.9502		87.8771	78.581		1.296	0.58276	0.188224	0.23424			3.4506	1.12454	0.483465	0.423
	89.5752	81.056		86.5511	89.015		0.63488	0.798624	0.214403	0.11894			2.4024	0.97468	0.59551	0.17095
	86.1406	84.2287		82.5857	92.4462		1.04656	0.551725	0.273792	0.10875			1.94016	1.24068	0.658273	0.451425
	91.865	77.6331		89.9356	92.8903		0.449376	0.789257	0.19425	0.127857			0.99008	0.28809	0.573	0.5893
	87.72	89.8729		94.1577	90.0692		1.0656	0.31234	0.098571	0.147108			5.1992	2.2386	0.624456	0.67818
	86.7989	75.5553		91.5077	87.4874		1.17351	0.9282	0.185136	0.18816			4.7125	2.736	0.65928	0.31414
	89.0967	84.5226		90.2191	86.9433		0.87936	0.623645	0.140208	0.217107			7.1505	1.962	0.62916	0.60984
	85.9963	84.5664		87.5419	89.4617		1.18428	0.501225	0.258808	0.22116			6.453	2.418	0.5319	0.57782
	88.3147	83.8049		89.2915	86.2554		1.0286	0.59235	0.180576	0.19			6.7311	3.2058	0.6972	0.7788
				89.9821	91.5077				0.467323	0.103512					0.42912	0.68432
				90.0438	89.6483				0.31692	0.273406					0.552	0.330042
				90.5209	92.2988				0.23229	0.187964					0.41364	0.238128
				92.5828	90.6292				0.215985	0.307329					0.23005	0.20608
				90.1326	85.9944				0.328284	0.259184					0.23052	0.38808
				92.6288	90.8026				0.29385	0.294862					0.25326	0.376637
				92.6741					0.219365						0.46434	0.201628
	TCRβlowCD4+CD8+									TCRβhighCD4-CD8+										TCRβlowCD4+CD8+CCR7-CD69+
Fig7e.	OT-I			P14			F5			OT-I			P14			F5				OT-I
	WT	BIT		WT	BIT		WT	BIT		WT	BIT		WT	BIT		WT	BIT			WT	BIT
	8890000	12700000		15700000	17700000		24100000	30400000		3190000	715000		3500000	3820000		3210000	2380000			3960000	2210000
	28200000	5340000		13300000	14100000		35500000	34200000		4110000	547000		2270000	2580000		3730000	3090000			13600000	4540000
	11064968	19000000		6760000	14300000		23000000	35400000		2.67403e+06	681000		1720000	1740000		2340000	2860000			8130000	1310000
	2.85142e+07	16500000		12700000	21500000		33700000	27400000		5.49361e+06	2490000		1930000	1660000		3210000	2360000			8730000	1660000
	1.80052e+07	17100000		10000000	24100000		35800000	18400000		4.33456e+06	2040000		2610000	3480000		2880000	1420000			4870000	1620000
	19900000			21200000	24000000		33800000	26200000		4390000			2760000	2860000		7780000	3780000			5300000	3150000
	22100000			10900000			41300000	21200000		8290000			1030000			10200000	8690000			9270000
				22600000			37100000	28100000					5670000			13600000	7740000			5870000
							31200000	29800000								9890000	5970000
								32100000									7390000
								31100000									5790000
								29300000									7290000
								26100000									5000000

## Sheet: S1
FigS1b.
	TCRβlowCD4+CD8+										TCRβhighCD4+CD8-										TCRβhighCD4-CD8+
	WT	β5i-KO	β5t-KO	BIT#1-2	BIT#1-3	BIT#2-1	BIT#2-2	BIT#2-4	BIT#2-7		WT	β5i-KO	β5t-KO	BIT#1-2	BIT#1-3	BIT#2-1	BIT#2-2	BIT#2-4	BIT#2-7		WT	β5i-KO	β5t-KO	BIT#1-2	BIT#1-3	BIT#2-1	BIT#2-2	BIT#2-4	BIT#2-7
	5.37645e+07	9.481e+07	6.65277e+07	1.31279e+08	7.79028e+07	39609245	7.31119e+07	4.67392e+07	91204792		3698013	8678817	7442230	6545881	7889997	3.04026e+06	5.78397e+06	3.35269e+06	6355986		941424	1649983	296123	1280966	1501244	482449	917457	485562	780479
	5.73138e+07	6.50051e+07	119365980	5.73636e+07	1.00814e+08	99590192	1.42198e+08	9.47791e+07	56134859		5392301	3911140	5492305	7606646	7073810	6.72323e+06	9.40248e+06	7.9416e+06	4742404		1454104	1413028	198917	612322	1320151	1.30339e+06	1.38164e+06	1.30476e+06	1132741
	7.84225e+07	23676648	136150372	9.02124e+07	7.04761e+07	82723471	6.23134e+07	1.01533e+08	93565616		6389303	4089872	2415437	12198788	5398760	8.06084e+06	6.1091e+06	6.95289e+06	6049317		1689479	638522	387573	847761	945591	1.53931e+06	1.15384e+06	1.00767e+06	915294
	1.09913e+08	4.70194e+07	6.07167e+07	1.2209e+08		63271269	1.23229e+08	6.09929e+07	71434235		6909748	6653619	5692913	10903882		5.78708e+06	8114677	6.725e+06	6728911		1747880	1317503	433218	1144910		1.09623e+06	1068292	1.01275e+06	829661
	1.29223e+08	6.36636e+07	117685549	1.31565e+08		9.1262e+07	4.77968e+07	7.68292e+07	62717921		5543657	7477550	3097432	9694825		6729619	3.276e+06	7.97679e+06	6099263		1567816	1018711	389150	1648677		933107	545196	1.14117e+06	703120
	8.15594e+07	1.20622e+08	1.23121e+08	5.80417e+07				106470157	6.4579e+07		5257608	3204740	11354837	11083599				8.64391e+06	5396534		1778890	2441541		448930				1.42226e+06	1004967
	5.50553e+07	5.08218e+07		4.51354e+07							2193942	5564919	5535712								676928	1896732		1176012
	5.29793e+07	9.05182e+07		4.92472e+07							5553186	4263312	7599245								1605346	2057386		824566
	6.73391e+07	4.37311e+07		8.23064e+07							6224518	6245961	4135255								1956002	1176082		1121308
	9.01086e+07			4.4008e+07							8685331	2648012									2291391			434748
	1.25292e+08										8319929										2022673
	1.24452e+08										9937785										2631552
	7.56611e+07										6435090										1829480
FigS1c.	TCRβhighCD4+CD8-										TCRβhighCD4-CD8+
	WT	β5i-KO	β5t-KO	BIT#1-2	BIT#1-3	BIT#2-1	BIT#2-2	BIT#2-4	BIT#2-7		WT	β5i-KO	β5t-KO	BIT#1-2	BIT#1-3	BIT#2-1	BIT#2-2	BIT#2-4	BIT#2-7
	13469783	15016361	8325530	19690893	7058001	7.5361e+06	9.12409e+06	1.35605e+07	8.59781e+06		7775241	10105675	993946	7465074	2156348	2.9614e+06	2.68498e+06	5.90634e+06	2.60364e+06
	15149805	16694352	6860672	7039664	1.09009e+07	8.95099e+06	5.45605e+06	8.73849e+06	4.23899e+06		8370991	11744623	724752	1788000	2.76758e+06	2.43797e+06	1.42108e+06	2.39993e+06	824395
	6797542	6301297	9235883	6764114		8.83287e+06	1.0938e+07	1.13848e+07	7.6248e+06		4335347	2985337	935293	1724714		2.6654e+06	3.05905e+06	2.9674e+06	3.32102e+06
	5481743	6649306	7266149	14992650		9.86423e+06	5.12737e+06	1.10005e+07	1.25492e+07		3725645	3123159	706798	6036285		2.94314e+06	1.12038e+06	3.58191e+06	3.26312e+06
	16404829	3398897	6257267	6464471		3.58317e+06		9.40435e+06	8707671		9301431	1407827	666723	2377316		842554		1.92094e+06	1615305
	7330753	6888815		7029124				1.62903e+07			4815547	3717067		2391855				4.1809e+06
	5846715	9735116		9816009							3321779	5046684		3142728
	4118675			7620111							2855322			1954898
	12143052			6.5546e+06							7111510			2.37241e+06
	17806313										11580329
	8383729										4865311

## Sheet: S2
S
	H2-Kb
	cTECs					mTECs					DCs					B cells
	WT	β5i-KO	β5t-KO	BIT		WT	β5i-KO	β5t-KO	BIT		WT	β5i-KO	β5t-KO	BIT		WT	β5i-KO	β5t-KO	BIT
	1.01688	0.953327	1.28782	0.982663		1.01787	0.626529	1.09893	0.651176		1.05625	0.753988	0.847518	0.676742		1.1102	0.936054	0.8729	0.767347
	0.949355	0.893744	0.715045	0.929015		1.00847	0.562559	1.26337	0.642517		0.943745	0.617021	0.834515	0.663308		0.889796	0.712199	0.956903	0.906122
	1.00894	0.881827	1.34914	0.929015		1.02728	0.598307	1.21524	0.687545		1.05437	0.717494	0.944444	0.675063		1.05551	0.770636	0.869248	0.821769
	1.02483	1.07647	0.923549	1.04809		0.946378	0.596425	1.27941	0.64829		0.99409	0.806147	0.847518	0.468085		1.05917	0.978817	1.01169	0.679328
	0.621524	0.7428	1.33688	1.05201		0.816857	0.579492	1.25535	0.653485		1.07801	0.615839	1.00591	0.542553		1.10299	0.620891	0.792549	0.82542
	1.0193	0.766634	1.61897	1.79068		1.07952	0.547507	1.34759	0.862299		0.986998	0.609929	0.999286	0.821513		0.814463	0.613587	1.01561	1.1103
	1.20249	0.985104	0.867487	1.48406		1.04027	0.626529	1.06295	0.882353		0.886525	0.635828	1.05465	0.638298		0.96786	0.631617	1.06944	0.77794
	1.15669	0.512129	1.17451	1.27555		1.06336	0.515564	1.03474	0.858289		1.11091	0.743883	1.11359			1.09097	1.05957	1.24619
	1.00572		1.10644	0.909323		1.02273	0.742079	1.07052	0.834225		0.923379	0.542998	1.03143			0.854118	0.842182	1.3359
	0.919869		0.960174	1.09017		0.970588		0.919161	0.830214		1.02429	0.511057				1.10353	0.946909
	1.07441		1.22122	0.750958		1.00668		0.990272	1.05412		0.951063	0.486486				1.04791	0.794182
	1.07075		1.31298	0.807152		0.994958		0.871788	0.432941		0.990355	0.523342				0.903463	0.868364
	0.882759		0.955956	1.31298		0.820168		0.89112	0.521951		0.916462	0.422604				1.28727	0.789818
	1.09323		0.749082	0.949283		1.19664		0.775131	0.494512		1.09337					1.04291
	0.953257		0.999333			0.988235		0.877401			0.95086					0.925091
	0.915279		1.09838			1.04025		1.11034			0.918919					0.942545
	1.08472		1.1186			0.959752		1.17982			1.17936					0.829091
	0.964298		0.919811			1.05326		1.01862			0.941032					0.973091
	1.07608		0.801887			0.974058		0.986659
	0.887554					1.00399
	0.969303					0.999626
	1.10277					0.96907
	1.04784					1.21178
	0.754717					0.851862
	1.24326					0.98527
	1.00741					0.961645
	0.946765					0.989439
	H2-Db
	cTECs					mTECs					DCs					B cells
	WT	β5i-KO	β5t-KO	BIT		WT	β5i-KO	β5t-KO	BIT		WT	β5i-KO	β5t-KO	BIT		WT	β5i-KO	β5t-KO	BIT
	0.947894	0.694742	1.10184	0.916861		1.09258	0.547873	0.900777	0.75205		1.03816	0.718244	0.951668	0.670152		1.1102	0.936054	0.8729	0.767347
	1.18867	1.1211	0.988082	0.789433		1.01883	0.627947	1.01273	0.711672		0.96184	0.597733	0.867194	0.703607		0.889796	0.712199	0.956903	0.906122
	1.1468	1.14966	1.30011	0.811189		1.00408	0.569472	1.01596	0.704101		0.992301	0.747434	0.881095	0.681652		1.05551	0.770636	0.869248	0.821769
	0.716631	0.687128	1.1701	1.16861		0.884499	0.600553	1.01143	0.744479		1.11313	0.859709	0.878956	0.549615		1.05917	0.978817	1.01169	0.679328
	1.02564	0.958363	1.28386	1.00078		1.03975	0.601607	0.984901	0.694006		1.06715	0.645851	1.10885	0.577417		1.10299	0.620891	0.792549	0.82542
	1.07848	0.866048	1.43662	1.36836		1.06498	0.629527	0.987489	0.586928		0.919589	0.656544	0.991892	0.854363		0.814463	0.613587	1.01561	1.1103
	0.926185	0.90602	0.571012	1.21235		0.946372	0.627947	0.948376	0.579163		0.907827	0.898198	1.10495	0.659752		0.96786	0.631617	1.06944	0.77794
	0.969697	0.768482	0.933852	1.14735		0.948896	0.843731	1.04465	0.61799		1.10495	1.01667	1.27568			1.09097	1.05957	1.24619
	1.08884	0.979572	0.717899	1.43337		1.06967	0.810245	1.01654	0.572045		0.914865	0.757882	1.26712			0.854118	0.842182	1.3359
	0.825569	0.949416	1.1606	1.13109		0.912425	0.926849	0.965873	0.596635		1.07523	0.74854				1.10353	0.946909
	1.08559	0.857977	0.846926			1.0179	0.663145	1.11075			0.956757	0.6703				1.04791	0.794182
	1.34144	0.68677	1.14178			1.16065	0.715766	0.994849			0.948198	0.587388				0.903463	0.868364
	0.73249	0.679961	0.97867			0.912498	0.772573	0.972312			1.00662	0.741534				1.28727	0.789818
	0.92607	0.796738				0.926849	0.7566				0.99494					1.04291
	1.02886	0.928482				1.07856	0.730844				0.962242					0.925091
	0.76537					0.875724					0.957571					0.942545
	1.19197					0.994849					1.14208					0.829091
	1.02886					1.05602					0.936551					0.973091
	0.984944					0.994849

## Sheet: S4
FigS4.
	Experiemnt1			Experiemnt2			Experiemnt3
	TCRβhighCD4+CD8-CD69+CCR7-			TCRβhighCD4+CD8-CD69+CCR7-			TCRβhighCD4+CD8-CD69+CCR7-
	WT	BIT		WT	BIT		WT	BIT
	2.02095	0.707264		2.28123	1.41046		1.13403	0.931216
	1.0501	0.304746		2.10674			1.11455	0.878556
	0.90136	0.805939		2.16154			0.897756	0.882859
				2.01522			1.03382	0.973786
				2.04557			1.09443	0.903273
							1.04269	0.854893

[truncated: 5 more sheets: S5, S6, S7, S8, S9]
